# Supplementary material for: Six domesticated PiggyBac transposases together carry out programmed DNA elimination in Paramecium
Source: eLife. 2018 Sep 18;7:e37927. doi: 10.7554/eLife.37927 (PMC6143343; doi:10.7554/eLife.37927)
Supplement: Supplementary file 2. [file elife-37927-supp2.xlsx]

## Sheet: Feuil1
Supplementary file 2. Pgm and PgmL proteins encoded by published Paramecium genomes and their ParameciumDB accession numbers
	P. tetraurelia (d4.2) (Aury et al. 2006)	P. tetraurelia (51) (Arnaiz et al. 2017)	P. biaurelia (Mac Grath et al. 2014a)	P. sexaurelia (Mac Grath et al. 2014a)	P. caudatum (Mac Grath et al. 2014b)
Pgm	GSPATP00016627001	PTET.51.1.G0490162	PBIGNP26884	PSEXPNG08735	PCAUDP00182
PgmL1	GSPATP00004877001	PTET.51.1.G0110267	PBIGNP25908	PSEXPNG13991	PCAUDP11456
PgmL2	GSPATP00013493001	PTET.51.1.G0380073	PBIGNP02170	a: PSEXPNG15036 b: PSEXPNG17601	PCAUDP04218**
PgmL3	a: GSPATP00000358001* b: GSPATP00003675001 c: GSPATP00000770001	a: PTET.51.1.G0010374 b: PTET.51.1.G0080308 c: PTET.51.1.G0020217	a: PBIGNP31686 b: PBIGNP32492 c: PBIGNP33931	a: PSEXPNG03363 - c: PSEXPNG04876	PCAUDP05663
PgmL4	a: GSPATP00012475001 b: GSPATG00016299001	a: PTET.51.1.G0340197 b: PTET.51.1.G0480099	a: PBIGNP34177 b: PBIGNP06829	a: PSEXPNG18382 b: PSEXPNG14728	present***
PgmL5	a: GSPATP00018551001 b: GSPATP00017164001	a: PTET.51.1.G0570051 b: PTET.51.1.G0510172	a: PBIGNP21060 b: PBIGNP17746	a: PSEXPNG18824 b: PSEXPNG34282	present***
For multigenic families, a and b refer to ohnologs from the most recent whole-genome duplication (WGD), c is an ohnolog from the intermediate WGD
*: PGML3a corresponds to PTMB.169c (Nowak, 2011). Its expression profile was confirmed by microarray and northern blot hybridization
**: a truncated version of a PGML2 homolog can be found in the current genome assembly (Mac Grath et al., Genetics 2014)
***: evidence based on the analysis of individual sequencing reads
