# Supplementary material for: Six domesticated PiggyBac transposases together carry out programmed DNA elimination in Paramecium
Source: eLife. 2018 Sep 18;7:e37927. doi: 10.7554/eLife.37927 (PMC6143343; doi:10.7554/eLife.37927)
Supplement: Supplementary file 6. [file elife-37927-supp6.xlsx]

## Sheet: Summary table
Supplementary file 6. Analysis of post-autogamous progeny in small-scale PGML knockdowns
Silenced Gene	Feeding Insert	Average % of progeny with functional new Mac	stand deviation	N°of experiments	N° of karyonides
ND7	p0ND7c	96	5.3205	7	14
PGML1	IF1	2.22167	4.03668	3	6
PGML1	IF2	3.335	4.7164	1	2
PGML2	IF1	0	0	4	6
PGML2	IF2	0	nd	1	1
PGML3a	IF2	35.25	24.1851	2	4
PGML3b	IF2	96.75	4.71699	2	4
PGML3c	IF1	95	10	2	4
PGML3c	IF2	92.5	12.876	2	4
PGML3a&b	IF2	3.325	2.73542	2	4
PGML3a&c	IF2	80	14.1421	1	2
PGML3b&c	IF2	93.5	4.94975	1	2
PGML3a*&b*	IF1	2.4875	2.35884	4	8
PGML3c&a*&b*	IF1	0	0	1	2
PGML4a	IF2	72.675	19.3414	3	4
PGML4b	IF2	83.5	4.72582	3	4
PGML4a&b	IF2	36	28.1188	3	4
PGML4a*&b*	IF1	0.825	1.65	2	4
PGML5a	IF2	100	0	1	2
PGML5b	IF2	95.5	2.12132	1	2
PGML5a&b	IF2	16.65	4.73762	1	2
PGML5a*&b*	IF1	2.5	3.88734	4	8
The values that were incorporated in Figure 3A are in black (see histogram on worksheet 3).
The data obtained in each individual experiment can be found in worksheet 2.

## Sheet: worksheet 2
Details for the summary table
		% of progeny with functional new Mac for each karyonide
Silenced Gene	Feeding Insert	kar. 1	kar. 2	kar. 3	kar. 4	kar. 5	kar. 6	kar. 7	kar. 8	kar. 9	kar. 10	kar. 11	kar. 12	kar. 13	kar. 14	mean	SD
ND7	p0ND7c	100	93	83	97	97	97	97	100	100	93	87	100	100	100	96	5.3205
PGML1	IF1	0	0	0	0	10	3.33									2.22167	4.03668
PGML1	IF2	6.67	0													3.335	4.7164
PGML2	IF1	0	0	0	0	0										0	0
PGML2	IF2	0														0	#DIV/0!
PGML3a	IF2	40	0	47	54											35.25	24.1851
PGML3b	IF2	90	100	97	100											96.75	4.71699
PGML3c	IF1	80	100	100	100											95	10
PGML3c	IF2	100	96.67	100	73.33											92.5	12.876
PGML3a&b	IF2	0	3.3	6.7	3.3											3.325	2.73542
PGML3a&c	IF2	90	70													80	14.1421
PGML3b&c	IF2	97	90													93.5	4.94975
PGML3a*&b*	IF1	3.3	3.3	3.3	3.3	6.7	0	0	0							2.4875	2.35884
PGML3c&a*&b*	IF1	0	0													0	0
PGML4a	IF2	96.7	57	57	80											72.675	19.3414
PGML4b	IF2	84	80	80	90											83.5	4.72582
PGML4a&b	IF2	77	27	27	13											36	28.1188
PGML4a*&b*	IF1	0	0	0	3.3											0.825	1.65
PGML5a	IF2	100	100													100	0
PGML5b	IF2	94	97													95.5	2.12132
PGML5a&b	IF2	13.3	20													16.65	4.73762
PGML5a*&b*	IF1	0	0	0	0	0	3.3	6.7	10							2.5	3.88734
