# Supplementary material for: Six domesticated PiggyBac transposases together carry out programmed DNA elimination in Paramecium
Source: eLife. 2018 Sep 18;7:e37927. doi: 10.7554/eLife.37927 (PMC6143343; doi:10.7554/eLife.37927)
Supplement: Supplementary file 7. [file elife-37927-supp7.xlsx]

## Sheet: Table S3
Supplementary file 7. Analysis of post-autogamous progeny in middle- and large-scale PGML knockdowns
A. Analysis of post-autogamous cells with functional new MAC in middle-scale immunofluorescence labelling experiments
Silenced Gene	Feeding Insert	Percentage of progeny with functional new MAC
NONE	L4440 plasmid	1
PGML1	IF1	0.03
PGML2	IF1	0
PGML3a&b	IF1a & IF1b	0
PGML4a&b	IF1a & IF1b	0
PGML5a&b	IF1a & IF1b	0
B. Analysis of post-autogamous cells with functional new MAC in middle-scale immunofluorescence labelling experiments (without Triton pre-extraction) and Pgm Western-blot analysis
Silenced Gene	Feeding Insert	Percentage of progeny with functional new MAC
NONE	L4440 plasmid	0.97
PGML1	IF1	0.03
PGML2	IF1	0
PGML3a&b	IF1a & IF1b	0.06
PGML4a&b	IF1a & IF1b	0
PGML5a&b	IF1a & IF1b	0
C. Analysis of post-autogamous cells with functional new MAC in large-scale feeding for genome wide IES retentions analysis
Silenced Gene	Feeding Insert	Percentage of progeny with functional new Mac
ND7		1
PGML1	IF1	0
ND7		0.7
PGML2	IF1	0.03
ND7		0.7
PGML3a&b	IF1a & IF1b	0
ND7		0.93
PGML4a&b (1)	IF1a & IF1b	0
ND7		90
PGML5a&b	IF1a & IF1b	0
PGML2 (2)	IF1	0.13
PGML2 (3)	IF1	0.53
PGML4a&b (4)	IF1a & IF1b	0.26
(1) First experiment
(2) Diluted feeding medium (1:4)
(3) Diluted feeding medium (1:8)
(4) Biological replicate of first experiment
