# Supplementary material for: Six domesticated PiggyBac transposases together carry out programmed DNA elimination in Paramecium
Source: eLife. 2018 Sep 18;7:e37927. doi: 10.7554/eLife.37927 (PMC6143343; doi:10.7554/eLife.37927)
Supplement: Supplementary file 8. [file elife-37927-supp8.xlsx]

## Sheet: Sheet1
Supplementary file 8. DNA-seq datasets from ENA project PRJEB24171 (this study)
ena-STUDY-CNRS-02-01-2018-13:40:15:976-559
ENA Accession	Sample name	Sample Description
ERS2069726	PGML1_V	Total DNA sequencing from vegetative cells before autogamy in a PGML1 KD
ERS2069727	PGML1_A	DNA sequencing from purified nuclei in a PGML1 KD (preparation enriched in new developing MACs at late autogamy stage)
ERS2069728	PGML2_V	Total DNA sequencing from vegetative cells before autogamy in a PGML2 KD
ERS2069729	PGML2_A	DNA sequencing from purified nuclei in a PGML2 KD (preparation enriched in new developing MACs at late autogamy stage)
ERS2069730	PGML2_A_Dil4	DNA sequencing from purified nuclei in a partial PGML2 KD (1:4 dilution) at late autogamy stage
ERS2069731	PGML2_A_Dil8	DNA sequencing from purified nuclei in a partial PGML2 KD (1:8 dilution) at late autogamy stage
ERS2069732	PGML3ab_V	Total DNA sequencing from vegetative cells before autogamy in a PGML3a&b KD
ERS2069733	PGML3ab_A	DNA sequencing from purified nuclei in a PGML3a&b KD (preparation enriched in new developing MACs at late autogamy stage)
ERS2069734	PGML4ab_V	Total DNA sequencing from vegetative cells before autogamy in a PGML4a&b KD
ERS2069735	PGML4ab_A	DNA sequencing from purified nuclei in a PGML4a&b KD (preparation enriched in new developing MACs at late autogamy stage)
ERS2069736	PGML5ab_V	Total DNA sequencing from vegetative cells before autogamy in a PGML5a&b KD
ERS2069737	PGML5ab_A	DNA sequencing from purified nuclei in a PGML5a&b KD (preparation enriched in new developing MACs at late autogamy stage)
