# Supplementary material for: Six domesticated PiggyBac transposases together carry out programmed DNA elimination in Paramecium
Source: eLife. 2018 Sep 18;7:e37927. doi: 10.7554/eLife.37927 (PMC6143343; doi:10.7554/eLife.37927)
Supplement: Supplementary file 9. [file elife-37927-supp9.xlsx]

## Sheet: Feuil1
Supplementary file 9. Analysis of IES excision reads in PGM and PGML knockdowns
A. Excision error count in PGM and PGML knockdowns
Sample	MAC mapped	MAC+IES mapped	Erroneous excision reads	Perfect excision reads	% Errors/excision reads	Raw nb of errors	Raw errors/Mreads	Nb of de novo errors	De novo errors/Mreads
PGM	112972036	114585001	14764	596022	0.0241721	5305	46.2975	na	na
PGML1_V	102583677	102617155	53234	1917459	0.0270128	12426	121.091	na	na
PGML2_V	94753977	94786246	49142	1762361	0.0271277	13430	141.687	na	na
PGML3ab_V	71357982	71399062	37007	1273354	0.0282418	10582	148.209	na	na
PGML4ab_V	55087677	55120768	29913	978850	0.0296531	9169	166.344	na	na
PGML5ab_V	90209702	90305202	40574	1595906	0.0247935	8567	94.8672	na	na
PGML1_A	117293770	118139130	66930	1727884	0.0372908	22147	187.465	14371	121.645
PGML2_A	101683980	103418808	18531	606485	0.0296488	7512	72.6367	2675	25.8657
PGML3ab_A	106780340	108215330	43459	1135602	0.036859	15728	145.34	10644	98.3594
PGML4ab_A	119128836	120408192	36460	1236617	0.0286393	10314	85.6586	4275	35.5042
PGML5ab_A	113992447	116607466	23197	769526	0.0292624	8262	70.8531	4350	37.3046
PGML2_A_Dil4	91375209	92026766	64802	1876247	0.033385	19588	212.851	na	na
PGML2_A_Dil8	82953238	83187689	77675	1949486	0.0383171	25043	301.042	na	na
All sequences were obtained using an Illumina HiSeq sequencer (100-nt reads), except for the PGML2_1:4 and PGML2_1:8 samples, which were sequenced using a NextSeq sequencer (150-nt reads)
PGM: nuclear-enriched genomic DNA from Pgm-depleted cells (Arnaiz et al 2012)
V: total genomic DNA from pre-autogamous vegetative cells (=WT MAC)
A: genomic DNA extracted from nuclei preparation enriched in developing new MAC
B. Classification of de novo IES excision errors in each PGML knockdown
Sample	CRYPTIC	EXTERNAL	INTERNAL	OVERLAP	PARTIAL_EXTERNAL	PARTIAL_INTERNAL	Total
PGML1_V	4616	1362	266	1125	2659	2398	12426
PGML2_V	4987	1247	288	1068	3031	2809	13430
PGML3ab_V	3811	1044	214	970	2422	2121	10582
PGML4ab_V	3498	911	217	862	1984	1697	9169
PGML5ab_V	2745	1193	183	874	1906	1666	8567
PGML1_A	1437	816	1845	539	1653	8081	14371
PGML2_A	1066	385	118	137	494	475	2675
PGML3ab_A	1441	623	1273	609	1513	5185	10644
PGML4ab_A	1665	748	183	251	761	667	4275
PGML5ab_A	1299	317	623	204	825	1082	4350
The PGML1_V sample was used to draw the No KD histogram of Fig. 6C
C. Classification of all IES excision errors in each PGML knockdown (raw error counts)
Sample	CRYPTIC	EXTERNAL	INTERNAL	OVERLAP	PARTIAL_EXTERNAL	PARTIAL_INTERNAL	Total
PGML1_A	4169	1253	2005	1314	3573	9833	22147
PGML2_A	2682	590	214	756	1694	1576	7512
PGML2_A_Dil4	7712	1410	988	1249	4030	4199	19588
PGML2_A_Dil8	9666	2072	1106	1785	5277	5137	25043
PGML3ab	3006	870	1388	1225	2862	6377	15728
PGML4ab	3889	1088	301	922	2190	1924	10314
PGML5ab	2433	493	708	770	1832	2026	8262
